# Supplementary material for: Patient-Derived Organoid Serves as a Platform for Personalized Chemotherapy in Advanced Colorectal Cancer Patients
Source: Front Oncol. 2022 Jun 1;12:883437. doi: 10.3389/fonc.2022.883437 (PMC9205170; doi:10.3389/fonc.2022.883437)
Supplement: Supplementary Figure 5 — Complete list of significant hallmarks and pathways that are upregulated in oxaliplatin-resistant and -sensitive TCGA CRC patients and CRC-PDOs. [file Presentation_5.zip]

Archive with 2 entries (2 files):
- Supplementary Figure S5.pptx
- __MACOSX/._Supplementary Figure S5.pptx
